# Supplementary material for: Smart Vitamin Micelles as Cancer Nanomedicines for Enhanced Intracellular Delivery of Doxorubicin
Source: Int J Mol Sci. 2021 Oct 19;22(20):11298. doi: 10.3390/ijms222011298 (PMC8538907; doi:10.3390/ijms222011298)
Supplement: Supplementary file 1 [file ijms-22-11298-s001.zip]

Archive with 1 entries (1 files):
- ijms-1409942-supplementary.pdf
